# Supplementary material for: Integrating very high resolution environmental proxies in genotype–environment association studies
Source: Evol Appl. 2024 Jun 28;17(7):e13737. doi: 10.1111/eva.13737 (PMC11212006; doi:10.1111/eva.13737)
Supplement: Supplementary file 1 — Appendix S1. [file EVA-17-e13737-s001.zip]

Archive with 2 entries (2 files):
- eva13737-sup-0001-Supinfo1.pdf
- eva13737-sup-0002-TableS10.xlsx
