# Supplementary material for: Integrating very high resolution environmental proxies in genotype–environment association studies
Source: Evol Appl. 2024 Jun 28;17(7):e13737. doi: 10.1111/eva.13737 (PMC11212006; doi:10.1111/eva.13737)
Supplement: Supplementary file 1 — Appendix S1. [file EVA-17-e13737-s001.zip › eva13737-sup-0002-TableS10.xlsx]

## Sheet: Table S9 HI SNPs
An approach to integrate multiscale very high resolution environmental proxies in genotype-environment association studies
Supp Table S10: GO annotation. Gene ontology (GO) enrichment analysis for significant high-impact SNP–environment associations. GO terms were first allocated to each SNP that was detected as being an outlier in the GEA analyses. GO enrichment analyses were performed for each environmental variable (column 3 for variable and column 4 for resolution) that was associated with an outlier SNP, grouped…
Site	Model	Variable	Resolution	GO.ID	GO.type	Term	Annotated	Significant	Expected	p_value
ALL	VS-all	NORTH	1	GO:0008083	mf	growth factor activity	10	1	0	0.00073
ALL	VS-all	Ti6	4	GO:0032959	bp	inositol trisphosphate biosynthetic process	7	2	0	4e-07
ALL	VS-all	HCU	1	GO:0052656	mf	L-isoleucine transaminase activity	7	1	0	0.00051
ALL	VS-all	HCU	1	GO:0052654	mf	L-leucine transaminase activity	7	1	0	0.00051
ALL	VS-all	HCU	1	GO:0052655	mf	L-valine transaminase activity	7	1	0	0.00051
ALL	VS-all	Ti6	4	GO:0016042	bp	lipid catabolic process	107	2	0.02	0.00011
ALL	VS-all	SWI	2	GO:0050661	mf	NADP binding	65	2	0.04	0.00077
ALL	VS-all	EAST	0.5	GO:0016413	mf	O-acetyltransferase activity	21	2	0.01	2.2e-05
ALL	VS-all	SWI	1	GO:0019919	bp	peptidyl-arginine methylation, to asymmetrical-dimethyl arginine	7	1	0	0.00068
ALL	VS-all	Ti6	4	GO:0004435	mf	phosphatidylinositol phospholipase C activity	6	2	0	1.6e-07
ALL	VS-all	Ti6	4	GO:0048015	bp	phosphatidylinositol-mediated signaling	8	2	0	5.4e-07
ALL	VS-all	SWI	1	GO:0035242	mf	protein-arginine omega-N asymmetric methyltransferase activity	7	1	0	0.00051
ALL	VS-all	NORTH	16	GO:2000012	bp	regulation of auxin polar transport	6	1	0	0.00059
ALL	VS-all	HCU	1	GO:0009099	bp	valine biosynthetic process	10	1	0	0.00098
ALL	VS-fwd	Ti6	4	GO:0032959	bp	inositol trisphosphate biosynthetic process	7	2	0	1.2e-06
ALL	VS-fwd	Ti6	4	GO:0016042	bp	lipid catabolic process	107	2	0.03	0.00032
ALL	VS-fwd	SWI	4	GO:0050661	mf	NADP binding	65	2	0.04	0.00077
ALL	VS-fwd	Ti6	4	GO:0004435	mf	phosphatidylinositol phospholipase C activity	6	2	0	9.5e-07
ALL	VS-fwd	Ti6	4	GO:0048015	bp	phosphatidylinositol-mediated signaling	8	2	0	1.6e-06
ESS	VS-0.5m	SWI	0.5	GO:0003993	mf	acid phosphatase activity	39	2	0.04	0.00069
ESS	VS-0.5m	NORTH	0.5	GO:0034511	mf	U3 snoRNA binding	5	1	0	0.00036
ESS	VS-16m	EAST	16	GO:0020037	mf	heme binding	349	4	0.4	0.00058
ESS	VS-16m	Elev	0.5	GO:0030422	bp	production of siRNA involved in RNA interference	33	2	0.01	1e-05
ESS	VS-16m	Elev	0.5	GO:0003968	mf	RNA-directed 5'-3' RNA polymerase activity	6	2	0	1.6e-07
ESS	VS-16m	Elev	0.5	GO:0001172	bp	transcription, RNA-templated	6	2	0	2.9e-07
ESS	VS-1m	TI6	1	GO:0004817	mf	cysteine-tRNA ligase activity	5	1	0	0.00073
ESS	VS-1m	TI6	1	GO:0004383	mf	guanylate cyclase activity	5	1	0	0.00073
ESS	VS-1m	VRM	1	GO:0003968	mf	RNA-directed 5'-3' RNA polymerase activity	6	1	0	0.00044
ESS	VS-2m	Elev	0.5	GO:0048471	cc	perinuclear region of cytoplasm	31	2	0.05	0.00091
ESS	VS-2m	SWI	2	GO:0071230	bp	cellular response to amino acid stimulus	6	2	0.03	0.00045
ESS	VS-2m	NORTH	2	GO:0010452	bp	histone H3-K36 methylation	5	1	0	0.00098
ESS	VS-2m	SWI	2	GO:0004970	mf	ionotropic glutamate receptor activity	25	3	0.16	0.0005
ESS	VS-2m	Elev	0.5	GO:0003968	mf	RNA-directed 5'-3' RNA polymerase activity	6	2	0.01	2.4e-05
ESS	VS-2m	Elev	0.5	GO:0001172	bp	transcription, RNA-templated	6	2	0.01	3.4e-05
ESS	VS-4m	Elev	0.5	GO:0003968	mf	RNA-directed 5'-3' RNA polymerase activity	6	1	0	0.00044
ESS	VS-8m	TI6	8	GO:0019003	mf	GDP binding	5	1	0	0.00036
ESS	VS-8m	EAST	8	GO:0032981	bp	mitochondrial respiratory chain complex I assembly	8	1	0	0.00078
ESS	VS-8m	SWI	8	GO:0009859	bp	pollen hydration	5	1	0	0.00098
ESS	VS-all	VRM	16	GO:0030686	cc	90S preribosome	28	2	0.01	9.8e-06
ESS	VS-all	NORTH	1	GO:0032959	bp	inositol trisphosphate biosynthetic process	7	2	0	2.4e-06
ESS	VS-all	NORTH	4	GO:0006273	bp	lagging strand elongation	5	1	0	0.00098
ESS	VS-all	NORTH	1	GO:0016042	bp	lipid catabolic process	107	2	0.04	0.00064
ESS	VS-all	TI6	8	GO:0016653	mf	oxidoreductase activity, acting on NAD(P)H, heme protein as acceptor	6	1	0	0.00044
ESS	VS-all	NORTH	1	GO:0004435	mf	phosphatidylinositol phospholipase C activity	6	2	0	1.6e-06
ESS	VS-all	NORTH	1	GO:0048015	bp	phosphatidylinositol-mediated signaling	8	2	0	3.2e-06
ESS	VS-all	NORTH	4	GO:0000012	bp	single strand break repair	5	1	0	0.00098
ESS	VS-all	VRM	16	GO:0034511	mf	U3 snoRNA binding	5	1	0	0.00036
ESS	VS-fwd	SWI	4	GO:0005802	cc	trans-Golgi network	270	4	0.25	5.5e-05
ESS	VS-fwd	EAST	8	GO:0032586	cc	protein storage vacuole membrane	5	1	0	0.00057
ESS	VS-fwd	EAST	16	GO:2001147	mf	camalexin binding	6	2	0.04	0.00078
ESS	VS-fwd	EAST	16	GO:0071230	bp	cellular response to amino acid stimulus	6	2	0.04	0.00066
ESS	VS-fwd	VRM	2	GO:0010438	bp	cellular response to sulfur starvation	9	2	0.03	0.0005
ESS	VS-fwd	EAST	16	GO:0032959	bp	inositol trisphosphate biosynthetic process	7	2	0.05	0.00092
ESS	VS-fwd	EAST	16	GO:0004970	mf	ionotropic glutamate receptor activity	25	3	0.18	0.00078
ESS	VS-fwd	EAST	16	GO:0035235	bp	ionotropic glutamate receptor signaling pathway	21	3	0.14	0.00036
ESS	VS-fwd	VRM	2	GO:0031930	bp	mitochondria-nucleus signaling pathway	6	2	0.02	0.00021
ESS	VS-fwd	EAST	16	GO:0004435	mf	phosphatidylinositol phospholipase C activity	6	2	0.04	0.00078
ESS	VS-fwd	NORTH	8	GO:0006782	bp	protoporphyrinogen IX biosynthetic process	17	2	0.01	1.6e-05
ESS	VS-fwd	EAST	16	GO:2001227	mf	quercitrin binding	6	2	0.04	0.00078
ESS	VS-fwd	VRM	2	GO:0010439	bp	regulation of glucosinolate biosynthetic process	6	2	0.02	0.00021
ESS	VS-fwd	VRM	2	GO:0009625	bp	response to insect	48	4	0.18	3.1e-05
ESS	VS-fwd	VRM	2	GO:0016757	mf	transferase activity, transferring glycosyl groups	488	7	2.09	0.00083
MAR	VS-0.5m	HCU	0.5	GO:0009718	bp	anthocyanin-containing compound biosynthetic process	23	2	0.02	0.00026
MAR	VS-0.5m	WEX	0.5	GO:0006811	bp	ion transport	1222	12	5.5	9.3e-05
MAR	VS-0.5m	WEX	0.5	GO:0010623	bp	programmed cell death involved in cell development	6	2	0.03	0.00029
MAR	VS-16m	SWI	16	GO:0006811	bp	ion transport	1222	11	5.38	9.3e-05
MAR	VS-1m	SWI	1	GO:0006457	bp	protein folding	111	2	0.04	0.00069
MAR	VS-2m	WEX	2	GO:0006811	bp	ion transport	1222	8	4.54	6.5e-05
MAR	VS-2m	SVF	2	GO:0008553	mf	proton-exporting ATPase activity, phosphorylative mechanism	23	2	0.05	0.00098
MAR	VS-4m	WEX	4	GO:0070417	bp	cellular response to cold	15	2	0.04	0.0008
MAR	VS-8m	WEX	8	GO:0006811	bp	ion transport	1222	10	4.18	4e-05
MAR	VS-all	NORTH	2	GO:0004046	mf	aminoacylase activity	5	1	0	0.00036
MAR	VS-all	NORTH	1	GO:0004046	mf	aminoacylase activity	5	1	0	0.00036
MAR	VS-all	SWI	8	GO:0004602	mf	glutathione peroxidase activity	8	1	0	0.00058
MAR	VS-all	NORTH	4	GO:0010623	bp	programmed cell death involved in cell development	6	1	0	0.00059
MAR	VS-fwd	HCU	16	GO:0010623	bp	programmed cell death involved in cell development	6	1	0	0.00059
MAR	VS-fwd	SWI	2	GO:0006457	bp	protein folding	111	2	0.04	0.00069
PAR	VS-0.5m	SWI	0.5	GO:0016021	cc	integral component of membrane	3500	72	52.1	0.00065
PAR	VS-0.5m	SWI	0.5	GO:0004672	mf	protein kinase activity	1096	35	18.04	0.00069
PAR	VS-0.5m	SWI	0.5	GO:0006468	bp	protein phosphorylation	714	24	11.1	0.00038
PAR	VS-0.5m	EAST	0.5	GO:0048575	bp	short-day photoperiodism, flowering	14	2	0.03	0.0004
PAR	VS-16m	HCU	16	GO:0004029	mf	aldehyde dehydrogenase (NAD+) activity	10	3	0.14	0.00028
PAR	VS-16m	SVF	16	GO:0043231	cc	intracellular membrane-bounded organelle	3751	14	10.66	0.00059
PAR	VS-16m	HCU	16	GO:0043878	mf	glyceraldehyde-3-phosphate dehydrogenase (NAD+) (non-phosphorylating) activity	6	3	0.08	4.8e-05
PAR	VS-16m	VRM	16	GO:0004672	mf	protein kinase activity	1096	55	27.66	0.00016
PAR	VS-16m	VRM	16	GO:0006468	bp	protein phosphorylation	714	37	15.78	6.7e-05
PAR	VS-16m	VRM	16	GO:0004674	mf	protein serine/threonine kinase activity	767	35	19.36	0.00024
PAR	VS-16m	VRM	16	GO:0080043	mf	quercetin 3-O-glucosyltransferase activity	78	8	1.97	0.00077
PAR	VS-1m	EAST	1	GO:0005524	mf	ATP binding	2319	83	59.03	0.00056
PAR	VS-1m	EAST	1	GO:0004527	mf	exonuclease activity	91	8	2.32	0.00044
PAR	VS-1m	EAST	1	GO:0004672	mf	protein kinase activity	1096	51	27.9	5.9e-05
PAR	VS-1m	EAST	1	GO:0006468	bp	protein phosphorylation	714	33	16.48	0.00092
PAR	VS-2m	EAST	2	GO:0016024	bp	CDP-diacylglycerol biosynthetic process	14	3	0.18	0.00067
PAR	VS-2m	EAST	2	GO:0016021	cc	integral component of membrane	3500	70	50.9	0.00069
PAR	VS-2m	EAST	2	GO:0090447	mf	glycerol-3-phosphate 2-O-acyltransferase activity	13	3	0.18	0.00073
PAR	VS-2m	EAST	2	GO:0004366	mf	glycerol-3-phosphate O-acyltransferase activity	14	3	0.2	0.00092
PAR	VS-2m	WEX	2	GO:0005337	mf	nucleoside transmembrane transporter activity	10	2	0	1.4e-06
PAR	VS-2m	EAST	2	GO:0004672	mf	protein kinase activity	1096	32	15.58	0.00052
PAR	VS-2m	EAST	2	GO:0102420	mf	sn-1-glycerol-3-phosphate C16:0-DCA-CoA acyl transferase activity	14	3	0.2	0.00092
PAR	VS-4m	Elev	0.5	GO:0042626	mf	ATPase-coupled transmembrane transporter activity	122	4	0.34	0.00034
PAR	VS-4m	NORTH	4	GO:0004527	mf	exonuclease activity	91	7	2.44	0.00055
PAR	VS-4m	NORTH	4	GO:0016021	cc	integral component of membrane	3500	114	87.09	0.00022
PAR	VS-4m	NORTH	4	GO:0043878	mf	glyceraldehyde-3-phosphate dehydrogenase (NAD+) (non-phosphorylating) activity	6	3	0.16	0.00036
PAR	VS-4m	SVF	4	GO:0007112	bp	male meiosis cytokinesis	9	1	0	0.00088
PAR	VS-4m	TI6	4	GO:0005337	mf	nucleoside transmembrane transporter activity	10	2	0.01	4.3e-05
PAR	VS-4m	NORTH	4	GO:0004672	mf	protein kinase activity	1096	50	29.41	0.00091
PAR	VS-4m	TI6	4	GO:0043130	mf	ubiquitin binding	38	3	0.04	6.9e-06
PAR	VS-8m	HCU	8	GO:0004527	mf	exonuclease activity	91	7	2.75	0.00086
PAR	VS-8m	HCU	8	GO:0016021	cc	integral component of membrane	3500	130	97.03	1.5e-05
PAR	VS-8m	NORTH	8	GO:0043878	mf	glyceraldehyde-3-phosphate dehydrogenase (NAD+) (non-phosphorylating) activity	6	2	0.03	0.00037
PAR	VS-8m	VRM	8	GO:0007112	bp	male meiosis cytokinesis	9	1	0	0.00088
PAR	VS-8m	TI6	8	GO:0005337	mf	nucleoside transmembrane transporter activity	10	2	0.01	2.6e-05
PAR	VS-8m	SVF	8	GO:0043130	mf	ubiquitin binding	38	2	0.03	0.0004
PAR	VS-all	WEX	2	GO:0004029	mf	aldehyde dehydrogenase (NAD+) activity	10	2	0.04	0.00071
PAR	VS-all	Slo	0.5	GO:0009686	bp	gibberellin biosynthetic process	27	2	0.04	0.00079
PAR	VS-all	SVF	0.5	GO:0016021	cc	integral component of membrane	3500	34	21.08	0.00031
PAR	VS-all	WEX	2	GO:0043878	mf	glyceraldehyde-3-phosphate dehydrogenase (NAD+) (non-phosphorylating) activity	6	2	0.02	0.00024
PAR	VS-all	WEX	2	GO:0032959	bp	inositol trisphosphate biosynthetic process	7	2	0.03	0.00036
PAR	VS-all	WEX	2	GO:0016042	bp	lipid catabolic process	107	4	0.45	0.0005
PAR	VS-all	HCU	4	GO:0016174	mf	NAD(P)H oxidase H2O2-forming activity	12	2	0.02	0.00016
PAR	VS-all	SWI	16	GO:0005337	mf	nucleoside transmembrane transporter activity	10	2	0.01	3.7e-05
PAR	VS-all	WEX	2	GO:0004435	mf	phosphatidylinositol phospholipase C activity	6	2	0.02	0.00024
PAR	VS-all	WEX	2	GO:0048015	bp	phosphatidylinositol-mediated signaling	8	2	0.03	0.00048
PAR	VS-all	SWI	4	GO:0032979	bp	protein insertion into mitochondrial inner membrane from matrix	5	1	0	0.00049
PAR	VS-all	SVF	2	GO:0004672	mf	protein kinase activity	1096	9	2.86	0.0009
PAR	VS-all	WEX	2	GO:0000394	bp	RNA splicing, via endonucleolytic cleavage and ligation	8	2	0.03	0.00048
PAR	VS-all	NORTH	16	GO:0008271	mf	secondary active sulfate transmembrane transporter activity	15	2	0.03	0.00041
PAR	VS-all	VRM	0.5	GO:0043130	mf	ubiquitin binding	38	2	0.01	7.4e-06
PAR	VS-fwd	NORTH	2	GO:0004029	mf	aldehyde dehydrogenase (NAD+) activity	10	4	0.28	0.00011
PAR	VS-fwd	NORTH	2	GO:0043878	mf	glyceraldehyde-3-phosphate dehydrogenase (NAD+) (non-phosphorylating) activity	6	4	0.17	8.2e-06
PAR	VS-fwd	SVF	4	GO:0005337	mf	nucleoside transmembrane transporter activity	10	2	0.01	6.4e-05
PAR	VS-fwd	SVF	4	GO:0043130	mf	ubiquitin binding	38	3	0.05	1.3e-05
PIE	VS-0.5m	SVF	0.5	GO:0009060	bp	aerobic respiration	59	2	0.05	0.0009
PIE	VS-0.5m	SVF	0.5	GO:0016174	mf	NAD(P)H oxidase H2O2-forming activity	12	2	0.01	3.8e-05
PIE	VS-0.5m	SVF	0.5	GO:0010053	bp	root epidermal cell differentiation	62	2	0.05	0.00099
PIE	VS-16m	SWI	16	GO:0005524	mf	ATP binding	2319	52	32.96	0.00037
PIE	VS-16m	SWI	16	GO:0046835	bp	carbohydrate phosphorylation	13	4	0.16	1.6e-05
PIE	VS-16m	SWI	16	GO:0001678	bp	cellular glucose homeostasis	17	4	0.21	5.1e-05
PIE	VS-16m	SVF	16	GO:0070417	bp	cellular response to cold	15	2	0.05	0.00097
PIE	VS-16m	SWI	16	GO:0008865	mf	fructokinase activity	15	4	0.21	4.8e-05
PIE	VS-16m	SWI	16	GO:0004340	mf	glucokinase activity	9	4	0.13	4.7e-06
PIE	VS-16m	SWI	16	GO:0005536	mf	glucose binding	9	4	0.13	4.7e-06
PIE	VS-16m	SWI	16	GO:0019158	mf	mannokinase activity	9	4	0.13	4.7e-06
PIE	VS-16m	VRM	16	GO:0016174	mf	NAD(P)H oxidase H2O2-forming activity	12	2	0.04	0.0007
PIE	VS-16m	SVF	16	GO:0000159	cc	protein phosphatase type 2A complex	14	2	0.04	0.00087
PIE	VS-16m	WEX	16	GO:0000159	cc	protein phosphatase type 2A complex	14	2	0.04	0.00081
PIE	VS-16m	WEX	16	GO:0070545	cc	PeBoW complex	5	2	0.02	9e-05
PIE	VS-16m	SVF	16	GO:0072542	mf	protein phosphatase activator activity	10	2	0.03	0.00042
PIE	VS-16m	EAST	16	GO:0000304	bp	response to singlet oxygen	12	2	0.02	0.00015
PIE	VS-16m	Elev	0.5	GO:0006829	bp	zinc ion transport	5	1	0	0.00098
PIE	VS-1m	Slo	1	GO:0009060	bp	aerobic respiration	59	2	0.02	0.00019
PIE	VS-1m	HCU	1	GO:0046835	bp	carbohydrate phosphorylation	13	3	0.02	3.5e-07
PIE	VS-1m	HCU	1	GO:0001678	bp	cellular glucose homeostasis	17	3	0.02	8.3e-07
PIE	VS-1m	HCU	1	GO:0008865	mf	fructokinase activity	15	3	0.02	1.6e-06
PIE	VS-1m	HCU	1	GO:0004340	mf	glucokinase activity	9	3	0.01	2.9e-07
PIE	VS-1m	HCU	1	GO:0005536	mf	glucose binding	9	3	0.01	2.9e-07
PIE	VS-1m	HCU	1	GO:0006096	bp	glycolytic process	51	3	0.06	2.5e-05
PIE	VS-1m	HCU	1	GO:0019158	mf	mannokinase activity	9	3	0.01	2.9e-07
PIE	VS-1m	Slo	1	GO:0016174	mf	NAD(P)H oxidase H2O2-forming activity	12	2	0.01	2.5e-05
PIE	VS-1m	SWI	1	GO:0000304	bp	response to singlet oxygen	12	2	0.01	3.5e-05
PIE	VS-1m	Slo	1	GO:0010053	bp	root epidermal cell differentiation	62	2	0.02	0.00022
PIE	VS-2m	SWI	2	GO:0000304	bp	response to singlet oxygen	12	2	0.03	0.00034
PIE	VS-4m	Slo	4	GO:0009060	bp	aerobic respiration	59	2	0.05	0.0009
PIE	VS-4m	HCU	4	GO:0005524	mf	ATP binding	2319	19	8.41	0.00027
PIE	VS-4m	SWI	4	GO:0046835	bp	carbohydrate phosphorylation	13	4	0.03	2.3e-08
PIE	VS-4m	SWI	4	GO:0001678	bp	cellular glucose homeostasis	17	4	0.04	7.6e-08
PIE	VS-4m	SWI	4	GO:0008865	mf	fructokinase activity	15	4	0.05	1.2e-07
PIE	VS-4m	SWI	4	GO:0004340	mf	glucokinase activity	9	4	0.03	1.1e-08
PIE	VS-4m	SWI	4	GO:0005536	mf	glucose binding	9	4	0.03	1.1e-08
PIE	VS-4m	SWI	4	GO:0006096	bp	glycolytic process	51	4	0.13	7.6e-06
PIE	VS-4m	SWI	4	GO:0019158	mf	mannokinase activity	9	4	0.03	1.1e-08
PIE	VS-4m	Slo	4	GO:0016174	mf	NAD(P)H oxidase H2O2-forming activity	12	2	0.01	5.4e-05
PIE	VS-4m	EAST	4	GO:0000159	cc	protein phosphatase type 2A complex	14	2	0.03	0.00053
PIE	VS-4m	EAST	4	GO:0072542	mf	protein phosphatase activator activity	10	2	0.03	0.00029
PIE	VS-4m	NORTH	4	GO:0010188	bp	response to microbial phytotoxin	5	1	0	0.00098
PIE	VS-4m	SWI	4	GO:0000304	bp	response to singlet oxygen	12	2	0.03	0.0004
PIE	VS-4m	Slo	4	GO:0010053	bp	root epidermal cell differentiation	62	2	0.05	0.00099
PIE	VS-8m	Slo	8	GO:0009060	bp	aerobic respiration	59	2	0.04	0.00067
PIE	VS-8m	HCU	8	GO:0004040	mf	amidase activity	5	2	0.05	0.00093
PIE	VS-8m	HCU	8	GO:0046835	bp	carbohydrate phosphorylation	13	3	0.11	0.00016
PIE	VS-8m	HCU	8	GO:0001678	bp	cellular glucose homeostasis	17	3	0.14	0.00037
PIE	VS-8m	Slo	8	GO:0070417	bp	cellular response to cold	15	2	0.01	4.2e-05
PIE	VS-8m	Slo	8	GO:0042631	bp	cellular response to water deprivation	36	2	0.02	0.00025
PIE	VS-8m	HCU	8	GO:0009903	bp	chloroplast avoidance movement	19	3	0.16	0.00052
PIE	VS-8m	HCU	8	GO:0008865	mf	fructokinase activity	15	3	0.15	0.00038
PIE	VS-8m	HCU	8	GO:0004340	mf	glucokinase activity	9	3	0.09	7.4e-05
PIE	VS-8m	HCU	8	GO:0005536	mf	glucose binding	9	3	0.09	7.4e-05
PIE	VS-8m	NORTH	8	GO:0004838	mf	L-tyrosine:2-oxoglutarate aminotransferase activity	6	1	0	0.00087
PIE	VS-8m	HCU	8	GO:0019158	mf	mannokinase activity	9	3	0.09	7.4e-05
PIE	VS-8m	Slo	8	GO:0016174	mf	NAD(P)H oxidase H2O2-forming activity	12	2	0.01	5.4e-05
PIE	VS-8m	EAST	8	GO:0000159	cc	protein phosphatase type 2A complex	14	2	0.03	0.00053
PIE	VS-8m	SWI	8	GO:0031966	cc	mitochondrial membrane	85	3	0.15	0.00074
PIE	VS-8m	EAST	8	GO:0072542	mf	protein phosphatase activator activity	10	2	0.03	0.00038
PIE	VS-8m	SWI	8	GO:0010359	bp	regulation of anion channel activity	10	2	0.01	7.8e-05
PIE	VS-8m	NORTH	8	GO:0010188	bp	response to microbial phytotoxin	5	1	0	0.00098
PIE	VS-8m	SWI	8	GO:0000304	bp	response to singlet oxygen	12	2	0.02	0.00011
PIE	VS-8m	Slo	8	GO:0010053	bp	root epidermal cell differentiation	62	2	0.04	0.00074
PIE	VS-all	SVF	0.5	GO:0009060	bp	aerobic respiration	59	2	0.02	0.00019
PIE	VS-all	HCU	4	GO:0004040	mf	amidase activity	5	2	0.02	0.00022
PIE	VS-all	HCU	8	GO:0045330	mf	aspartyl esterase activity	59	3	0.18	0.00071
PIE	VS-all	SWI	4	GO:0046835	bp	carbohydrate phosphorylation	13	3	0.01	2.6e-07
PIE	VS-all	SWI	4	GO:0001678	bp	cellular glucose homeostasis	17	3	0.02	6.2e-07
PIE	VS-all	HCU	8	GO:0009903	bp	chloroplast avoidance movement	19	3	0.06	2.1e-05
PIE	VS-all	VRM	0.5	GO:0009584	bp	detection of visible light	5	1	0	0.00098
PIE	VS-all	SWI	4	GO:0008865	mf	fructokinase activity	15	3	0.02	8.4e-07
PIE	VS-all	HCU	0.5	GO:0019003	mf	GDP binding	5	1	0	0.00073
PIE	VS-all	SWI	4	GO:0004340	mf	glucokinase activity	9	3	0.01	1.6e-07
PIE	VS-all	SWI	4	GO:0005536	mf	glucose binding	9	3	0.01	1.6e-07
PIE	VS-all	SWI	4	GO:0006096	bp	glycolytic process	51	3	0.05	1.9e-05
PIE	VS-all	SWI	4	GO:0019158	mf	mannokinase activity	9	3	0.01	1.6e-07
PIE	VS-all	SVF	0.5	GO:0016174	mf	NAD(P)H oxidase H2O2-forming activity	12	2	0.01	1.9e-05
PIE	VS-all	HCU	8	GO:0030599	mf	pectinesterase activity	59	3	0.18	0.00071
PIE	VS-all	WEX	0.5	GO:0000159	cc	protein phosphatase type 2A complex	14	2	0.02	0.00018
PIE	VS-all	HCU	4	GO:0010359	bp	regulation of anion channel activity	10	2	0.04	0.00083
PIE	VS-all	SWI	4	GO:0000304	bp	response to singlet oxygen	12	2	0.01	6.9e-05
PIE	VS-all	SVF	0.5	GO:0010053	bp	root epidermal cell differentiation	62	2	0.02	0.00022
PIE	VS-all	HCU	1	GO:0004252	mf	serine-type endopeptidase activity	106	3	0.04	4.4e-06
PIE	VS-fwd	WEX	4	GO:0004040	mf	amidase activity	5	2	0.03	0.00046
PIE	VS-fwd	SWI	16	GO:0046835	bp	carbohydrate phosphorylation	13	4	0.1	2.2e-06
PIE	VS-fwd	SWI	16	GO:0001678	bp	cellular glucose homeostasis	17	4	0.13	7.3e-06
PIE	VS-fwd	VRM	16	GO:0070417	bp	cellular response to cold	15	2	0.04	0.00059
PIE	VS-fwd	WEX	4	GO:0009957	bp	epidermal cell fate specification	6	2	0.04	0.00066
PIE	VS-fwd	SWI	16	GO:0008865	mf	fructokinase activity	15	4	0.14	8.7e-06
PIE	VS-fwd	SWI	16	GO:0004340	mf	glucokinase activity	9	4	0.08	8.3e-07
PIE	VS-fwd	SWI	16	GO:0005536	mf	glucose binding	9	4	0.08	8.3e-07
PIE	VS-fwd	SWI	16	GO:0006096	bp	glycolytic process	51	4	0.39	0.00063
PIE	VS-fwd	SWI	16	GO:0019158	mf	mannokinase activity	9	4	0.08	8.3e-07
PIE	VS-fwd	VRM	16	GO:0016174	mf	NAD(P)H oxidase H2O2-forming activity	12	2	0.03	0.00051
PIE	VS-fwd	SVF	16	GO:0000159	cc	protein phosphatase type 2A complex	14	2	0.05	0.00093
PIE	VS-fwd	SVF	16	GO:0072542	mf	protein phosphatase activator activity	10	2	0.03	0.00044
PIE	VS-fwd	HCU	16	GO:0010359	bp	regulation of anion channel activity	10	1	0	0.00098
PIE	VS-fwd	Elev	0.5	GO:0004252	mf	serine-type endopeptidase activity	106	3	0.08	5.1e-05
